# Supplementary material for: Evaluation of Serial Procalcitonin Levels for the Optimization of Antibiotic Use in Non-Critically Ill COVID-19 Patients
Source: Pharmaceuticals (Basel). 2024 May 12;17(5):624. doi: 10.3390/ph17050624 (PMC11124043; doi:10.3390/ph17050624)
Supplement: Supplementary file 1 [file pharmaceuticals-17-00624-s001.zip]

Archive with 1 entries (1 files):
- pharmaceuticals-2921490-supplementary.pdf
